# Supplementary material for: Solving Color Reproducibility between Digital Devices: A Robust Approach of Smartphones Color Management for Chemical (Bio)Sensors
Source: Biosensors (Basel). 2022 May 17;12(5):341. doi: 10.3390/bios12050341 (PMC9139083; doi:10.3390/bios12050341)
Supplement: Supplementary file 1 [file biosensors-12-00341-s001.zip]

Archive with 1 entries (1 files):
- biosensors-1674657-supplementary.pdf
